# Supplementary material for: Dissecting sources of variability in patient response to targeted therapy: anti-HER2 therapies as a case study
Source: Eur J Pharm Sci. Author manuscript; Available in PMC 2023 Jul 1. (PMC10290754; doi:10.1016/j.ejps.2023.106467)
Supplement: 2 — Table A1. Model parameters [file NIHMS1904089-supplement-2.xlsx]

## Sheet: Supplemental Table 1
	Parameter	Value	Units	Description
	mu_age	46.67	years	Mean of N(age)
	sigma_age	14.07	years	Standard deviation of N(age)
	mu_weight	4.2567	-	Mean of lognormal(weight)
	sigma_weight	0.2296	-	Standard deviation of lognormal(weight)
	frac_IHC2	0.0980392	%	Fraction of newly diagnosed HER2+ breast cancer tumors that are IHC2
	frac_IHC3	0.901961	%	Fraction of newly diagnosed HER2+ breast cancer tumors that are IHC3
	mu_diam	3.624	-	Mean of lognormal(baseline tumor diameter)
	sigma_diam	0.668	-	Standard deviation of lognormal(baseline tumor diameter)
	mu_kg	1.38	-	Mean of lognormal(tumor growth rate)
	sigma_kg	1.36	-	Standard deviation of lognormal(tumor growth rate)
	conv	4.16667e-05	-	Conversion factor of sampled growth rate (1e3 /days to 1/hr)
	age_min	18	years	Age below which age would be resampled
	age_max	90	years	Age above which age would be resampled
	CL/F_n	195	L/h	Neratinib apparent clearance
	mWeight_n	70	kg	Neratinib denominator for power relationship of weight covariate
	mAge_n	53	years	Neratinib denominator for power relationship of age covariate
	theta_weight_CL/F_n_mu	-0.965	-	Neratinib mean of weight ~ CL/F exponent
	theta_weight_CL/F_n_sigma	0.265265	-	Neratinib standard deviation of weight ~ CL/F exponent
	IIV_CL/F_n	0.19	-	Neratinib lognormal interindividual variability of CL/F
	V1/F_n	4430	L	Neratinib apparent central volume
	theta_age_V1/F_n_mu	0.5128	-	Neratinib mean of age ~ V1 exponent
	theta_age_V1/F_n_sigma	0.084648	-	Neratinib standard deviation of age ~ V1 exponent
	theta_weight_V1/F_n_mu	-0.7722	-	Neratinib mean of weight ~ V1 exponent
	theta_weight_V1_n_sigma	0.197071	-	Neratinib standard deviation of weight ~ V1 exponent
	IIV_V1/F_n	0.595	-	Neratinib lognormal interindividual variability of V1
	V2/F_n	1440	L	Neratinib apparent peripheral volume
	Ka	0.391	1/h	Neratinib first-order absorption rate constant
	theta_age_Ka_n_mu	0.3507	-	Neratinib mean of age ~ Ka exponent
	theta_age_Ka_n_sigma	0.117592	-	Neratinib standard deviation of age ~ Ka exponent
	IIV_Ka_n	0.717	-	Neratinib lognormal interindividual variability of Ka
	Tlag	0.727	h	Neratinib lag time for Ka
	mAge_n	53	years	Lapatinib denominator for power relationship of age covariate
	CL/F_l	39	L/h	Lapatinib apparent clearance
	theta_age_CL/F_l_mu	-0.266	-	Lapatinib weight ~ CL/F exponent
	IIV_CL/F_l	0.198	-	Lapatinib lognormal interindividual variability of CL/F
	V1/F_l	46.5	L	Lapatinib apparent central volume
	IIV_V1/F_l	0.817	-	Lapatinib lognormal interindividual variability of V1
	Q_l	0.338	L	Lapatinib intercompartmental clearance
	V2/F_l	338	L	Lapatinib apparent peripheral volume
	Ka2	0.068	1/h	Lapatinib first-order absorption rate constant
	IIV_Ka2_l	0.0503	-	Lapatinib lognormal interindividual variability of Ka2
	Tlag1	0.206	h	Lapatinib lag time for Ka2
	IIV_Tlag1_l	1.03	-	Lapatinib lognormal interindividual variability of Tlag1
	Tk01_l	1.58	h	Lapatinib duration of zero-order absorption
	IIV_Tk01_l	0.122	-	Lapatinib lognormal interindividual variability of Tk01
	frac_zero	0.25	-	Fraction of lapatinib dose absorbed via zero-order absorption
	frac_IHC2_Toi	0.27957	%	Fraction of IHC2+ in Toi et al. 2009
	frac_IHC3_Toi	0.72043	%	Fraction of IHC3+ in Toi et al. 2009
