# Supplementary material for: Dissecting sources of variability in patient response to targeted therapy: anti-HER2 therapies as a case study
Source: Eur J Pharm Sci. Author manuscript; Available in PMC 2023 Jul 1. (PMC10290754; doi:10.1016/j.ejps.2023.106467)
Supplement: 3 — Table A2. Patient characteristics of neratinib monotherapy trials [file NIHMS1904089-supplement-3.xlsx]

## Sheet: Supplemental Table 2
	Trial	Martin 2013
	Treatment	Neratinib
	NCT	NCT00777101
	N HER2+	117
	N evaluable for PFS	117
	Format	Randomized vs. placebo
	Scan frequency	q6w through week 48 and q12w thereafter
	Baseline
	Age	52 (range: 28 - 79)
	ECOG
	0 - 1	0.965812
	2	0.025641
	Stage
	IIIb/c	0
	IV	1
	Prior treatment
	Chemotherapy (metastatic setting)	1
	Trastuzumab	1
	IHC3+	Unclear
	IHC2+	Unclear
	IHC0/1+	0
	Efficacy
	Dose	240 mg qd
	Median PFS/TTP	4.53 months (95% CI: 3.12 - 5.65)
	Median treatment duration	12.75 days (range: 1 - 715 days)
	RECIST responses
	CR	2
	PR	34
	SD	52
	PD	20
	Unknown/missing/not evaluable	11
	ORR	0.302521
	DCR	0.739496
	ORR among known	0.333333
	DCR among known	0.814815
