# Supplementary material for: Dissecting sources of variability in patient response to targeted therapy: anti-HER2 therapies as a case study
Source: Eur J Pharm Sci. Author manuscript; Available in PMC 2023 Jul 1. (PMC10290754; doi:10.1016/j.ejps.2023.106467)
Supplement: 4 — Table A3. Patient characteristics of lapatinib monotherapy trials [file NIHMS1904089-supplement-4.xlsx]

## Sheet: Supplemental Table 3
	Trial	EGF100642 and EGF104911 (Toi 2009)	Burstein 2008
	Treatment	Lapatinib	Lapatinib
	NCT	n/a	n/a
	N HER2+	100	140
	N evaluable for PFS	93	140
	Format	Open label	Open label
	Scan frequency	q8w	q8w
	Baseline
	Age	55 (inclusion: 20 - 74)	52 (range: 33-78)
	ECOG
	0 - 1	0.97	0.85
	2	0.03	0.0785714
	Unknown	0	0.0214286
	Stage
	IIIb/c	0.01	0.0785714
	IV	0.99	0.921429
	Prior treatment
	Chemotherapy	1	0.992857
	Trastuzumab	1	1
	IHC3+	0.67	-
	IHC2+	0.25	-
	IHC0/1+	0.08	-
	Efficacy
	Dose	1500 mg qd	1500 mg qd
	Median PFS/TTP	13.0 weeks (IQR: 7.8 - 24.1)	9.1 weeks (95% CI: 8.0 - 13.6)
	Median treatment duration	13.9 weeks	8 weeks (range: 1 - 33)
	RECIST responses
	CR	1	0
	PR	18	2
	SD	38	46
	PD	41	64
	Unknown/missing/not evaluable	2	28
	ORR	0.19	0.0142857
	DCR	0.57	0.342857
	ORR among known	0.193878	0.0178571
	DCR among known	0.581633	0.428571
